# Supplementary material for: Ice-Template Crosslinked PVA Aerogels Modified with Tannic Acid and Sodium Alginate
Source: Gels. 2022 Jul 5;8(7):419. doi: 10.3390/gels8070419 (PMC9321210; doi:10.3390/gels8070419)
Supplement: Supplementary file 1 [file gels-08-00419-s001.zip]

Archive with 1 entries (1 files):
- gels-1785869-supplementary.pdf
